# Supplementary material for: Practice of the New Integrated Molecular Diagnostics in Gliomas: Experiences and New Findings in a Single Chinese Center
Source: J Cancer. 2020 Jan 1;11(6):1371–82. doi: 10.7150/jca.38603 (PMC6995369; doi:10.7150/jca.38603)
Supplement: Supplementary file 1 — Supplementary figures. [file jcav11p1371s1.zip]

Archive with 3 entries (3 files):
- Figure 3.tif
- Figure 2.tif
- Figure 1.tif
